# Supplementary material for: Laparoscopic Versus Open Caudate Lobe Resection: A Systematic Review with a Meta-Analysis of Comparative Studies
Source: J Clin Med. 2025 Jun 21;14(13):4421. doi: 10.3390/jcm14134421 (PMC12249736; doi:10.3390/jcm14134421)
Supplement: Supplementary file 1 [file jcm-14-04421-s001.zip]

Archive with 1 entries (1 files):
- jcm-3572989-supplementary.tiff
